# Supplementary material for: Seroprevalence and associated risk factors of Toxoplasma gondii infection among slaughterhouse workers in Yangon Region, Myanmar: A cross-sectional study
Source: PLoS One. 2023 Apr 13;18(4):e0284352. doi: 10.1371/journal.pone.0284352 (PMC10101469; doi:10.1371/journal.pone.0284352)
Supplement: S3 File — (XLSX) [file pone.0284352.s003.xlsx]

## Sheet: S3_File
ID	Slaughterhouse	Age	Sex	Education	Edu_2gp	Marital	Family_member	Family_Income	Residence	His_BloodTrans	Soil_Contact	Eating_RawMeat	K1_R	K2_R	K3_R	K4_R	K5_R	K6_R	K7_R	K8_R	K9_R	K10_R	K11_R	K12_R	K13_R	K14_R	K15_R	K16_R	K17_R	K_Total	Knowledge_level	O_Service_duration	O_Service_duration_cat	O_Training	O_Contact_muscle_blood	O_Accident	O_Job	O_Job_2cat	O_Animal_slaughtered	O_PPE	O_Smoking_breaks	O_Washing_hand	E_Pets	E_Treated_water	E_Tank_covered	E_Sewage	E_Gabage	E_Vacant_lots	E_Flooded_Area
1	1	44	1	2	1	2	4	300000	2	2	1	2	0	0	1	1	1	0	0	1	0	0	0	0	0	0	0	0	0	4	1	11	2	1	1	1	4	2	1	0	2	1	2	2	1	2	1	2	1
2	1	18	1	4	2	1	4	300000	2	2	1	2	1	0	1	1	0	0	1	1	1	1	0	0	1	1	0	1	0	10	2	1	1	1	1	1	4	2	1	0	2	1	2	2	1	2	1	2	1
3	1	23	1	3	1	2	2	200000	1	2	1	2	0	0	0	0	1	0	0	1	0	0	0	0	0	0	0	0	0	2	1	3	1	2	1	2	3	2	1	1	1	1	2	1	2	2	3	2	2
4	1	61	1	1	1	2	5	400000	1	1	1	2	0	1	1	1	0	1	1	1	1	1	1	0	1	1	1	1	0	13	2	8	2	2	1	2	1	1	1	1	1	1	1	1	1	2	3	2	2
5	1	49	1	1	1	2	5	210000	1	2	1	2	0	0	1	1	0	0	1	1	0	0	0	0	0	0	1	0	0	5	2	1	1	2	1	2	6	2	1	0	1	1	2	2	1	2	1	1	1
6	1	18	1	2	1	1	4	300000	1	2	1	2	0	0	1	1	1	0	0	1	0	0	0	0	0	0	0	0	0	4	1	1	1	2	1	2	5	2	1	1	1	1	1	2	1	2	1	1	1
7	1	27	1	2	1	2	2	200000	1	2	1	1	0	0	1	1	1	0	1	1	0	1	0	0	0	0	0	1	0	7	2	3	1	2	1	2	5	2	1	1	2	1	2	2	1	2	1	1	1
8	1	35	1	2	1	2	3	1000000	1	2	2	1	1	1	1	0	0	0	1	1	1	1	1	0	0	0	0	1	0	9	2	20	2	1	1	1	2	2	1	0	2	1	2	1	1	2	1	2	1
9	1	27	1	2	1	2	4	200000	1	2	2	2	1	0	0	0	0	0	0	1	1	1	0	1	0	0	0	0	0	5	2	1	1	2	2	2	3	2	1	0	1	1	2	1	1	2	1	2	2
10	1	36	1	5	2	2	5	600000	1	2	2	2	0	0	1	0	0	0	0	0	0	1	0	1	0	0	1	1	0	5	2	1	1	2	1	2	1	1	1	0	2	1	2	1	1	2	1	1	1
11	1	18	1	3	1	1	11	500000	1	2	2	2	0	0	0	0	0	0	0	1	0	1	0	0	0	0	0	1	0	3	1	1	1	2	1	2	3	2	1	0	2	1	1	1	1	2	3	1	1
12	1	26	1	4	2	1	9	650000	1	2	2	2	0	0	0	0	0	0	0	0	0	1	0	0	0	0	0	0	0	1	1	5	2	2	1	2	1	1	1	1	2	1	2	2	1	2	3	2	1
13	1	32	1	3	1	2	5	300000	1	2	2	2	0	0	0	0	0	0	0	0	0	0	0	0	0	0	0	0	0	0	1	2	1	2	1	2	2	2	1	0	2	1	1	1	1	2	3	1	1
14	1	19	1	3	1	1	4	300000	1	2	1	2	0	0	0	0	0	0	0	0	0	0	1	0	0	0	0	0	0	1	1	4	2	2	1	1	4	2	1	0	2	2	2	1	1	1	1	2	1
15	1	18	1	3	1	1	7	350000	1	2	2	2	0	0	1	0	0	0	1	1	0	1	0	0	0	0	0	1	0	5	2	1	1	1	1	2	3	2	1	0	1	1	1	1	1	2	1	2	2
16	1	28	1	4	2	2	3	300000	1	2	1	1	0	0	0	0	0	0	1	1	0	1	1	0	1	0	1	1	0	7	2	5	2	2	1	1	4	2	1	0	1	2	1	1	1	2	3	1	2
17	1	27	1	2	1	2	3	300000	1	2	2	2	0	0	0	0	0	0	0	0	0	0	1	0	0	0	0	0	0	1	1	4	2	2	1	2	4	2	1	1	1	2	2	1	1	2	3	2	1
18	1	18	1	4	2	1	2	400000	1	2	2	1	0	0	1	1	0	0	1	1	0	1	0	0	0	0	0	0	0	5	2	5	2	2	1	1	2	2	2	0	2	1	2	1	1	2	1	1	1
19	1	25	1	3	1	2	3	200000	1	2	2	2	0	0	0	0	0	0	0	0	0	0	0	0	0	0	0	0	0	0	1	4	2	1	1	1	5	2	1	0	1	1	2	1	1	3	1	2	2
20	1	23	1	2	1	1	5	150000	1	2	1	2	0	0	0	0	1	0	0	1	0	0	0	0	0	0	0	0	0	2	1	8	2	1	1	1	2	2	2	0	2	1	2	1	1	2	1	2	2
21	1	18	1	3	1	1	7	150000	1	2	2	2	0	0	0	1	0	0	1	1	0	1	0	0	0	1	0	0	0	5	2	4	2	2	1	1	2	2	2	0	2	1	1	1	1	2	3	2	2
22	1	20	1	4	2	2	3	150000	1	2	2	2	0	0	0	0	0	0	0	0	0	0	0	0	0	0	0	0	0	0	1	2	1	2	1	2	2	2	2	0	2	2	2	2	1	2	3	2	2
23	1	18	1	3	1	1	5	100000	1	2	2	2	0	0	0	0	0	0	0	0	0	0	0	0	0	0	0	0	0	0	1	4	2	2	1	1	2	2	2	0	2	2	1	2	2	2	3	1	1
24	1	18	1	4	2	1	7	120000	1	2	1	1	0	0	1	0	0	0	0	0	0	0	0	0	0	0	0	0	0	1	1	4	2	2	1	1	3	2	2	0	2	1	1	1	1	2	1	2	1
25	1	30	1	4	2	2	20	210000	1	2	2	2	0	0	0	0	0	0	0	0	0	0	0	0	0	0	0	0	0	0	1	16	2	2	1	1	2	2	2	0	2	1	1	2	2	2	3	1	1
26	1	28	1	2	1	1	7	200000	1	2	2	1	0	0	0	0	0	0	0	0	0	0	0	0	0	0	0	0	0	0	1	12	2	2	1	1	2	2	2	0	2	1	1	2	2	2	3	2	2
27	1	18	1	3	1	1	4	300000	1	2	2	2	0	0	1	0	1	0	1	1	1	1	0	0	0	0	0	1	0	7	2	3	1	2	1	1	2	2	2	0	1	2	2	1	1	2	3	2	2
28	1	20	1	2	1	2	4	180000	1	2	1	2	1	0	0	1	1	0	1	1	1	1	0	0	0	0	0	0	0	7	2	2	1	2	1	2	3	2	2	0	2	1	2	1	1	2	3	1	1
29	2	38	1	3	1	2	3	250000	2	2	1	2	1	0	1	1	1	1	1	1	1	1	0	0	1	1	1	0	0	12	2	10	2	2	2	1	2	2	2	0	1	2	2	1	2	2	1	2	1
30	2	26	1	2	1	2	6	800000	1	2	1	2	0	0	0	1	1	0	0	0	1	1	0	0	0	0	0	1	0	5	2	1	1	2	1	2	2	2	2	0	1	1	2	1	1	2	1	2	2
31	2	30	1	3	1	2	4	280000	2	2	1	2	1	0	1	0	0	0	0	0	0	0	0	0	0	0	0	0	0	2	1	12	2	2	1	1	2	2	2	1	1	1	2	1	1	2	1	1	1
32	2	18	1	3	1	1	6	300000	1	2	1	2	0	0	0	0	0	0	0	0	0	0	0	0	0	0	0	0	0	0	1	2	1	2	1	1	2	2	2	1	2	2	2	1	1	2	1	1	1
33	2	18	1	3	1	1	7	210000	1	2	1	2	0	0	0	0	0	0	0	0	1	0	0	0	0	0	0	0	0	1	1	1	1	2	1	1	2	2	2	1	1	1	2	1	1	2	1	2	2
34	2	23	1	3	1	2	2	600000	2	2	1	2	0	0	1	0	0	0	0	0	0	0	0	0	0	0	0	0	0	1	1	1	1	2	1	2	2	2	2	0	1	1	1	1	1	2	1	1	2
35	2	18	1	4	2	1	2	150000	1	2	2	2	0	0	1	0	0	0	0	0	0	1	0	1	0	0	1	1	0	5	2	1	1	1	1	2	4	2	2	1	2	1	2	1	1	2	1	2	2
36	2	20	1	3	1	2	2	200000	1	2	1	2	0	1	1	0	1	1	1	0	0	0	0	0	0	0	0	0	0	5	2	1	1	2	1	2	2	2	2	0	2	1	2	1	1	1	1	1	1
37	2	35	1	1	1	2	6	150000	2	2	1	2	0	0	0	0	0	0	0	0	0	1	0	1	0	0	0	0	0	2	1	1	1	2	1	2	2	2	2	1	1	1	2	1	1	2	1	1	2
38	2	29	1	4	2	2	5	150000	2	2	1	2	0	0	1	0	0	0	0	0	0	1	0	1	0	0	1	1	0	5	2	1	1	2	1	2	2	2	2	1	1	1	2	1	1	2	1	1	2
39	2	32	1	2	1	2	5	360000	2	2	2	2	0	0	0	0	0	0	0	0	0	0	0	0	0	0	0	0	0	0	1	5	2	2	1	1	2	2	2	1	2	1	2	1	1	2	1	2	2
40	2	38	1	3	1	2	3	150000	1	2	2	2	0	0	0	1	0	1	0	1	0	1	0	1	1	1	0	0	0	7	2	14	2	2	2	1	2	2	2	0	2	1	2	1	1	2	1	2	2
41	2	34	1	3	1	1	9	250000	1	2	2	2	0	0	1	0	0	0	0	0	0	0	0	0	0	0	0	0	0	1	1	1	1	2	1	2	4	2	2	0	2	1	2	1	1	2	1	2	2
42	2	18	1	4	2	2	2	150000	2	2	2	2	1	0	0	1	0	0	0	0	0	0	0	0	0	0	0	0	0	2	1	1	1	2	1	1	6	2	2	0	2	1	2	1	1	2	1	2	2
43	2	30	1	1	1	2	2	150000	1	2	2	2	0	0	0	1	0	1	0	1	0	1	0	0	1	1	1	0	0	7	2	14	2	2	1	1	2	2	2	0	2	1	2	1	2	2	1	1	2
44	2	35	1	3	1	2	1	250000	2	1	2	2	1	0	0	0	0	0	0	0	0	0	0	0	0	0	0	0	0	1	1	3	1	2	1	1	2	2	2	1	1	1	2	1	1	2	3	1	1
45	2	23	1	3	1	2	5	300000	1	2	1	1	1	1	0	1	0	0	0	0	0	1	1	0	1	0	1	1	0	8	2	1	1	2	1	1	5	2	2	0	1	1	2	1	1	2	1	2	1
46	2	20	1	2	1	1	6	800000	1	2	2	2	0	0	0	1	0	0	1	0	0	1	0	0	0	0	1	1	0	5	2	3	1	2	1	1	2	2	2	0	2	1	1	1	2	2	1	2	1
47	2	18	1	2	1	1	6	300000	1	1	1	1	1	1	1	1	0	0	1	1	1	1	1	0	1	1	0	1	0	12	2	3	1	2	1	1	2	2	2	0	1	1	2	1	1	2	1	2	2
48	2	32	1	4	2	1	5	400000	1	2	2	2	1	1	0	1	1	0	1	1	0	0	1	0	0	0	0	1	0	8	2	1	1	2	1	2	1	1	2	0	2	1	2	1	1	2	3	2	2
49	2	18	1	3	1	1	7	200000	1	2	2	2	1	1	1	1	0	0	1	1	1	1	0	1	1	1	0	1	0	12	2	5	2	2	1	1	2	2	2	1	1	1	2	1	1	2	3	2	2
50	2	22	1	2	1	1	1	230000	1	2	2	2	0	0	1	1	1	0	1	1	0	1	0	0	0	0	0	1	0	7	2	2	1	2	1	1	2	2	2	0	2	1	2	2	2	2	1	1	1
51	2	18	1	2	1	2	3	300000	1	1	2	2	0	0	0	0	0	1	1	1	0	0	1	1	1	1	0	0	0	7	2	4	2	2	1	1	2	2	2	0	2	2	2	2	1	2	1	1	2
52	2	30	1	2	1	1	9	300000	1	2	2	2	0	0	1	0	0	0	0	0	0	1	0	1	0	0	1	1	0	5	2	3	1	2	1	1	2	2	2	0	2	1	2	2	1	2	1	1	2
53	2	18	2	4	2	1	5	150000	1	2	1	2	1	1	1	1	1	1	1	1	1	1	1	1	1	1	1	1	0	16	2	1	1	2	2	1	1	1	2	0	2	1	2	2	1	2	1	2	2
54	2	18	2	4	2	1	6	150000	1	2	1	2	1	0	1	1	1	0	1	1	1	1	1	0	1	1	0	0	0	11	2	1	1	2	2	1	1	1	2	0	2	1	1	1	1	2	1	1	2
55	2	18	2	4	2	2	2	150000	1	2	2	2	1	0	1	1	1	0	1	1	0	1	0	1	0	1	0	0	0	9	2	1	1	2	2	1	1	1	2	0	2	1	1	1	1	2	1	2	2
56	2	18	2	5	2	1	1	300000	1	2	2	2	0	0	1	0	0	0	0	0	0	0	0	0	0	0	0	0	0	1	1	1	1	2	1	1	1	1	2	0	2	1	1	1	1	2	1	2	2
57	3	40	1	4	2	1	3	800000	1	2	2	1	1	0	0	0	0	0	0	0	0	0	0	0	0	0	0	0	0	1	1	5	2	2	1	2	5	2	3	0	2	1	2	1	1	2	3	2	2
58	3	32	1	2	1	2	2	450000	1	2	2	2	1	0	0	1	1	1	0	1	0	0	0	1	0	0	0	0	0	6	2	4	2	1	1	2	3	2	3	1	2	1	2	1	1	2	1	2	2
59	3	36	1	4	2	2	3	250000	1	1	1	2	0	0	1	0	0	0	0	0	0	1	0	1	0	0	1	1	0	5	2	1	1	2	1	1	1	1	3	0	1	1	2	1	1	2	1	2	1
60	3	29	1	3	1	1	7	300000	1	2	1	2	1	0	1	0	0	0	1	1	0	0	0	1	0	0	1	1	0	7	2	1	1	2	1	2	1	1	3	0	1	1	1	2	1	3	1	1	2
61	3	37	1	2	1	2	3	400000	1	2	1	1	1	1	1	0	0	0	1	1	1	1	0	0	1	0	0	1	0	9	2	1	1	2	1	2	6	2	3	1	2	1	1	1	2	2	3	1	2
62	3	33	1	4	2	2	7	600000	1	2	1	2	1	0	1	0	1	1	1	1	1	1	1	0	1	1	1	1	0	13	2	10	2	2	1	1	3	2	3	0	1	1	1	1	1	2	3	2	1
63	3	18	1	3	1	1	5	300000	1	2	2	2	0	0	1	0	0	0	0	0	0	1	0	1	0	0	1	1	0	5	2	1	1	2	1	1	3	2	3	1	1	1	1	1	1	2	3	2	2
64	3	32	1	2	1	1	1	350000	1	2	2	2	1	0	0	1	0	0	1	1	1	1	0	0	0	0	0	0	0	6	2	5	2	2	1	2	3	2	3	1	1	1	2	1	1	2	3	2	2
65	3	61	1	4	2	2	1	450000	1	2	2	2	1	1	1	1	0	0	1	1	1	1	0	1	1	0	1	1	0	12	2	27	2	2	1	1	1	1	3	0	1	1	1	1	1	2	3	2	2
66	3	50	1	1	1	2	5	450000	1	2	2	2	0	0	1	0	0	0	0	0	0	0	0	0	0	0	0	0	0	1	1	2	1	2	1	1	4	2	3	0	1	1	2	2	1	2	3	2	1
67	3	38	1	3	1	2	5	600000	1	1	1	1	0	0	1	0	0	0	0	0	0	0	0	0	0	0	0	0	0	1	1	3	1	2	1	1	3	2	3	1	2	1	2	1	1	2	1	2	1
68	3	23	1	2	1	1	6	240000	1	2	1	1	1	1	1	1	0	0	1	1	1	1	1	1	1	1	1	0	0	13	2	1	1	2	1	1	2	2	3	1	1	1	2	1	1	2	3	1	1
69	3	36	1	4	2	2	4	300000	1	2	1	2	1	1	1	1	1	1	1	0	0	0	1	0	0	0	0	0	0	8	2	20	2	2	1	1	2	2	3	1	2	2	1	1	1	2	3	1	1
70	3	40	2	3	1	2	3	300000	1	2	1	1	1	1	1	1	0	0	1	1	1	1	1	1	1	0	1	1	1	13	2	4	2	2	1	2	2	2	3	1	2	1	1	1	1	2	1	2	1
71	3	32	1	1	1	2	4	300000	1	2	2	1	0	0	0	0	0	0	0	0	0	0	0	0	0	0	0	0	0	0	1	10	2	2	1	1	2	2	3	1	1	1	2	2	2	2	3	1	1
72	3	33	1	3	1	2	3	300000	1	2	2	2	1	0	1	1	0	0	1	1	0	1	0	1	1	1	1	1	0	11	2	10	2	2	1	1	2	2	3	0	1	1	1	1	1	2	1	2	2
73	3	54	1	5	2	2	4	300000	1	2	1	1	1	1	1	1	1	0	1	1	0	0	0	1	1	0	1	1	0	11	2	4	2	2	1	2	1	1	3	0	2	1	2	1	1	1	1	2	2
74	3	53	1	3	1	2	7	300000	1	2	2	2	0	0	0	1	1	0	0	1	0	1	0	0	1	1	0	1	0	7	2	20	2	2	1	1	2	2	3	1	1	1	2	2	2	2	3	2	2
75	3	28	1	2	1	2	7	200000	1	2	1	2	1	1	1	0	0	0	0	1	1	1	0	0	0	0	0	1	0	7	2	5	2	2	1	1	2	2	3	1	2	2	2	1	1	2	3	2	2
76	3	28	1	4	2	2	3	300000	1	2	1	2	1	1	1	0	0	0	0	1	1	1	0	0	0	0	0	1	0	7	2	1	1	2	1	1	2	2	3	1	2	1	2	1	1	2	3	2	1
77	3	57	1	3	1	2	6	400000	2	2	2	2	0	0	1	1	1	1	0	0	0	0	0	0	0	0	0	0	0	4	1	10	2	2	1	1	3	2	3	0	1	1	2	2	1	3	3	2	2
78	3	22	1	3	1	2	3	300000	1	2	2	2	0	1	1	1	0	0	1	1	1	1	0	0	0	0	0	0	0	7	2	6	2	2	1	1	2	2	3	0	2	1	2	1	1	2	3	2	1
79	3	25	1	4	2	1	3	300000	2	2	2	2	0	0	0	0	0	0	0	0	0	0	0	1	0	0	0	0	0	1	1	5	2	1	1	1	2	2	3	1	2	1	2	2	1	1	2	2	2
80	3	41	1	2	1	2	6	300000	1	2	1	2	1	0	0	0	0	0	0	0	0	0	0	0	0	0	0	0	0	1	1	24	2	2	1	1	2	2	3	0	1	1	2	1	1	2	3	2	2
81	3	65	1	2	1	2	5	150000	1	2	1	1	0	0	0	0	0	0	0	0	0	0	0	0	0	0	0	0	0	0	1	15	2	2	1	2	4	2	3	1	1	2	1	2	2	2	3	1	1
82	3	20	1	4	2	1	4	600000	2	2	2	1	0	1	1	0	1	1	1	1	0	0	0	0	0	0	0	0	0	6	2	2	1	2	1	1	2	2	3	1	2	1	2	1	1	2	3	2	2
83	3	40	1	3	1	2	6	600000	1	2	1	2	1	0	1	0	0	1	1	1	1	1	1	0	0	0	0	0	0	8	2	10	2	2	1	1	3	2	3	0	1	1	1	1	1	2	3	2	1
84	3	29	1	3	1	2	4	100000	1	2	2	1	0	0	1	0	0	0	0	0	0	1	0	1	0	0	1	1	0	5	2	1	1	2	1	2	3	2	3	0	2	1	1	1	1	2	3	2	2
85	4	27	2	5	2	1	6	800000	1	1	1	1	1	1	1	1	1	0	1	1	1	1	1	1	1	1	1	1	0	15	2	4	2	1	1	2	1	1	3	0	2	1	1	1	1	1	1	1	1
86	4	66	1	3	1	2	4	500000	1	2	2	2	0	0	0	0	0	0	0	0	0	0	0	0	0	0	0	0	0	0	1	25	2	2	2	2	1	1	3	0	2	1	1	1	1	1	1	1	1
87	4	25	2	5	2	2	6	1500000	1	2	2	2	1	1	0	0	0	0	1	1	1	1	0	1	1	1	0	1	0	10	2	7	2	2	2	2	1	1	3	0	2	1	2	1	1	1	1	1	1
88	4	30	2	5	2	2	3	250000	1	2	2	2	1	1	0	1	1	0	0	1	0	0	1	0	1	1	0	1	0	9	2	2	1	2	2	1	1	1	3	1	2	1	2	1	1	2	1	1	1
89	4	60	1	2	1	2	4	450000	1	2	2	2	0	0	1	0	0	1	1	1	0	1	0	0	0	0	0	1	0	6	2	10	2	2	2	2	1	1	3	0	2	1	2	1	1	1	1	1	2
90	4	28	1	4	2	1	3	250000	1	2	2	2	0	0	0	1	1	0	1	1	0	0	0	1	0	0	0	1	0	6	2	5	2	2	1	1	4	2	3	0	2	1	2	1	1	2	1	2	1
91	4	47	2	3	1	2	4	300000	1	2	2	2	0	0	1	0	0	0	0	0	0	1	0	1	0	0	1	1	0	5	2	2	1	2	1	2	3	2	3	1	2	1	2	1	2	1	1	2	2
92	4	27	2	2	1	2	4	400000	1	2	2	2	0	0	0	0	0	0	0	0	0	0	0	0	0	0	0	0	0	0	1	2	1	2	1	2	1	1	3	0	2	1	1	1	2	1	1	2	2
93	4	39	2	2	1	2	5	200000	1	2	2	2	0	0	0	0	0	0	0	0	0	0	0	0	0	0	0	0	0	0	1	1	1	2	1	2	3	2	3	1	2	1	2	1	1	1	1	2	2
94	4	40	1	2	1	2	5	200000	1	2	2	2	0	0	0	0	0	0	1	1	0	0	0	0	0	0	0	0	0	2	1	1	1	2	1	2	3	2	3	1	1	1	2	1	1	1	1	2	2
95	4	29	2	5	2	2	3	350000	1	2	2	2	0	1	1	1	1	0	1	1	0	0	1	1	0	1	1	0	0	10	2	7	2	2	2	2	1	1	3	0	2	1	1	1	2	1	1	1	2
96	4	48	1	3	1	2	5	600000	1	2	1	2	0	0	1	0	0	0	0	1	0	0	1	0	1	0	0	1	0	5	2	20	2	2	1	2	5	2	3	1	2	2	2	1	2	1	1	1	1
97	4	39	1	3	1	2	7	300000	1	2	2	2	0	0	0	0	0	0	0	0	0	0	0	0	0	0	0	0	0	0	1	8	2	2	1	1	5	2	3	1	2	1	2	1	1	1	1	2	2
98	4	32	1	4	2	2	3	150000	1	2	2	2	0	0	1	0	0	0	0	0	0	1	0	1	0	0	1	1	0	5	2	7	2	2	1	2	4	2	3	1	1	1	2	1	1	1	1	2	2
99	4	25	1	2	1	2	4	400000	1	2	1	2	0	0	0	0	0	0	0	0	0	0	0	0	0	0	0	0	0	0	1	5	2	2	1	1	3	2	3	1	1	1	1	1	2	1	1	1	2
100	4	43	1	3	1	2	4	400000	1	2	1	2	1	0	0	0	0	0	0	0	0	0	0	0	0	0	0	0	0	1	1	10	2	2	1	2	2	2	3	0	1	1	1	1	1	1	2	2	2
101	4	38	2	3	1	2	5	500000	1	2	2	2	0	1	1	0	0	0	0	1	0	1	0	0	0	0	0	0	0	4	1	10	2	2	2	2	3	2	3	1	2	1	1	1	1	1	1	2	2
102	4	31	1	3	1	2	3	250000	1	2	1	1	1	1	1	1	0	0	0	1	1	1	0	0	0	0	1	0	0	8	2	1	1	2	1	1	2	2	3	1	1	1	2	1	1	1	1	1	1
103	4	31	1	4	2	2	3	150000	1	2	1	2	1	0	0	1	1	1	1	1	1	1	0	1	0	0	0	0	0	9	2	5	2	2	1	2	2	2	3	1	2	2	2	1	1	1	1	2	1
104	4	32	1	2	1	2	4	300000	1	2	2	2	1	0	0	1	0	0	0	1	0	0	0	0	0	0	0	0	0	3	1	5	2	2	1	1	2	2	3	1	1	1	2	1	1	1	1	1	1
105	4	31	2	2	1	2	5	290000	1	2	1	2	0	0	0	1	0	0	1	1	1	1	0	0	1	1	1	0	0	8	2	5	2	2	1	1	6	2	3	1	2	1	2	1	1	1	1	1	1
106	4	33	1	4	2	1	3	150000	1	2	2	2	0	0	1	0	0	0	0	0	0	1	0	1	0	0	1	1	0	5	2	5	2	2	1	1	2	2	3	1	1	1	2	1	2	1	1	2	2
107	4	31	1	2	1	2	4	150000	1	2	1	2	0	0	0	0	0	0	1	1	1	1	0	0	0	0	0	0	0	4	1	1	1	2	1	1	2	2	3	1	1	1	2	1	1	1	1	1	1
108	4	45	1	3	1	2	4	300000	1	2	1	2	0	1	1	1	0	0	1	1	1	1	1	0	1	1	0	0	0	10	2	2	1	2	1	2	2	2	3	1	1	2	2	1	2	2	3	2	2
109	4	38	1	4	2	1	5	250000	1	2	1	2	1	0	0	0	0	1	1	1	0	0	0	1	0	0	0	0	0	5	2	5	2	2	1	1	2	2	3	1	2	1	1	1	1	1	1	2	1
110	4	40	1	2	1	2	4	250000	2	2	2	2	0	0	0	0	0	0	0	0	0	1	0	0	0	0	0	0	0	1	1	10	2	2	1	1	2	2	3	1	2	1	2	1	2	1	1	2	2
111	4	45	1	3	1	2	2	160000	1	2	1	2	0	1	0	0	0	1	1	1	0	0	0	1	1	1	0	0	0	7	2	1	1	2	1	1	2	2	3	1	2	1	2	1	1	1	1	2	2
112	4	40	1	2	1	2	4	140000	1	2	2	2	0	0	1	1	1	0	1	1	0	1	0	0	0	0	0	1	0	7	2	10	2	2	1	1	2	2	3	1	2	1	2	1	1	1	1	2	2
113	5	42	1	3	1	2	4	450000	1	2	1	1	0	0	0	0	0	0	0	0	0	0	0	0	0	0	0	0	0	0	1	3	1	2	1	2	4	2	1	0	2	1	2	2	1	2	1	2	2
114	5	63	1	1	1	2	5	500000	2	2	2	1	0	0	0	0	0	0	0	0	0	0	0	0	0	0	0	0	0	0	1	3	1	2	1	2	3	2	2	0	1	1	2	2	1	2	3	2	2
115	5	37	1	2	1	2	8	300000	1	2	2	2	0	0	0	0	0	0	0	0	0	0	0	0	0	0	0	0	0	0	1	10	2	2	1	2	2	2	2	0	2	1	2	1	1	1	1	2	1
116	5	37	1	3	1	1	5	600000	1	2	2	1	1	1	1	1	0	1	1	1	0	0	1	1	1	1	1	1	0	13	2	10	2	1	1	1	5	2	2	0	1	1	2	1	1	2	1	1	2
117	5	35	1	2	1	1	4	360000	1	2	2	2	0	0	0	0	0	1	0	0	1	0	0	0	0	0	0	0	0	2	1	1	1	2	1	1	4	2	2	0	2	1	2	1	1	2	2	2	2
118	5	45	1	2	1	2	5	300000	1	2	1	2	0	0	1	0	0	0	0	0	0	1	0	1	0	0	1	1	0	5	2	10	2	2	1	1	2	2	1	0	2	1	2	1	1	2	3	1	1
119	5	50	1	2	1	2	2	180000	2	2	1	2	0	0	0	0	0	0	1	1	0	1	0	0	0	0	0	1	0	4	1	10	2	2	1	2	2	2	2	0	2	1	2	2	1	1	3	2	1
120	5	33	1	2	1	2	4	500000	1	2	2	2	0	0	0	0	1	0	0	1	0	0	0	0	0	0	0	0	0	2	1	15	2	2	2	1	5	2	1	0	2	1	2	1	1	2	2	2	2
121	5	32	1	2	1	2	3	300000	1	2	2	2	0	0	0	1	0	0	1	0	0	0	0	0	0	0	0	0	0	2	1	10	2	1	1	2	2	2	2	0	2	1	2	1	2	1	3	2	2
122	5	23	1	2	1	1	4	200000	1	2	2	2	0	0	0	0	0	0	1	0	0	0	0	0	0	0	0	0	0	1	1	2	1	2	1	2	2	2	2	0	2	1	2	2	1	2	3	2	2
123	5	25	1	2	1	2	3	300000	1	2	2	2	0	0	0	0	0	0	0	0	0	0	0	0	0	0	0	0	0	0	1	4	2	2	1	1	2	2	2	0	2	1	2	2	1	2	3	2	2
124	5	19	1	3	1	1	6	400000	1	2	2	2	0	0	0	0	0	0	0	0	0	0	0	0	0	0	0	0	0	0	1	4	2	2	1	2	2	2	2	0	2	1	2	2	1	2	3	2	2
125	5	43	1	3	1	2	2	200000	2	2	1	2	0	0	0	0	0	0	0	0	0	0	0	0	0	0	0	0	0	0	1	12	2	2	1	1	6	2	2	0	2	1	1	1	1	1	3	2	2
126	5	35	1	2	1	2	6	160000	2	2	2	1	0	0	0	0	0	0	1	1	1	1	0	0	0	0	0	1	0	5	2	10	2	2	1	1	2	2	1	1	1	1	2	1	1	2	1	1	1
127	5	45	2	2	1	2	5	300000	2	2	2	2	0	0	0	0	0	0	0	0	0	0	0	0	0	0	0	0	0	0	1	10	2	2	1	2	4	2	1	0	2	1	1	1	1	1	1	2	2
128	5	38	1	2	1	2	7	200000	1	2	1	2	0	0	1	0	1	0	0	0	0	1	0	0	0	0	0	0	0	3	1	12	2	1	1	1	2	2	1	0	2	1	2	1	1	1	3	1	2
129	5	37	1	2	1	2	5	160000	2	2	2	1	0	0	1	1	0	0	0	0	0	1	0	0	0	0	0	1	0	4	1	10	2	1	1	1	2	2	2	0	1	2	2	1	1	1	3	2	2
130	5	24	1	2	1	1	6	800000	1	2	2	2	0	0	0	0	0	0	0	0	0	0	0	0	0	0	0	0	0	0	1	2	1	2	1	2	2	2	2	0	2	1	2	1	1	1	1	1	1
131	5	39	2	1	1	2	4	280000	1	2	2	2	1	1	1	1	1	0	1	1	1	1	0	0	0	0	0	1	0	10	2	3	1	1	2	2	1	1	1	0	2	1	2	1	1	1	3	1	1
132	5	53	2	2	1	2	2	160000	1	1	2	2	0	0	1	1	1	0	1	1	0	1	0	0	0	0	0	1	0	7	2	24	2	2	2	2	6	2	1	0	1	1	1	1	1	1	1	1	1
133	5	54	2	2	1	2	5	300000	1	2	2	2	0	0	0	0	0	0	0	0	0	0	0	0	0	0	0	0	0	0	1	25	2	2	1	2	5	2	1	0	2	1	2	1	1	1	1	1	1
134	5	57	2	3	1	2	12	360000	1	1	2	2	0	0	0	0	0	0	0	0	0	0	0	0	0	0	0	0	0	0	1	12	2	2	1	2	5	2	1	0	2	1	2	2	1	1	1	2	2
135	5	39	2	4	2	2	2	250000	1	2	2	2	1	1	0	0	0	0	1	1	0	0	1	0	0	0	0	1	0	6	2	7	2	2	2	2	1	1	1	0	2	1	2	1	1	1	1	2	2
136	5	30	1	3	1	2	4	140000	1	2	2	1	0	1	1	1	1	0	1	1	0	0	0	0	1	1	0	0	0	8	2	4	2	2	1	2	6	2	1	0	1	1	2	1	1	1	1	2	2
137	5	55	1	2	1	2	4	400000	1	2	2	1	0	0	0	0	0	0	0	0	0	0	0	0	0	0	0	0	0	0	1	10	2	2	1	2	5	2	2	0	2	1	1	1	2	2	3	1	2
138	5	32	1	1	1	2	3	200000	1	1	1	2	0	0	1	0	0	0	0	0	0	1	1	0	0	0	1	0	0	4	1	10	2	2	1	1	2	2	2	0	1	2	2	2	1	1	1	1	1
139	5	52	1	1	1	2	2	200000	2	2	1	2	0	0	0	0	0	0	0	0	0	0	0	0	0	0	0	0	0	0	1	2	1	2	1	2	3	2	2	0	1	1	1	1	1	2	3	1	2
[truncated: 3 more columns]
